# Supplementary material for: A succession of two viral lattices drives vaccinia virus assembly
Source: PLoS Biol. 2023 Mar 2;21(3):e3002005. doi: 10.1371/journal.pbio.3002005 (PMC10013923; doi:10.1371/journal.pbio.3002005)
Supplement: S3 Table — (XLSX) [file pbio.3002005.s003.xlsx]

## Sheet: Sheet1
	Supplementary Table 3
	Middle view perimeter (nm)					Diameter / Major axis (nm)				IMV			IEV
	IV	IMV	EEV / CEV			IV (nm)	IMV (nm)	EEV / CEV (nm)		Intermediate axis (nm)	Minor axis (nm)		Major axis (nm)	Intermediate axis (nm)
	1091.61	1100.18	1054.21			380.439	350.541	334.387		266.63	195.378		459.67	336.832
	1102.88	1136.92	1098.71			348.593	354.202	339.326		270.523	215.918		466.382	372.243
	1126.28	1070.51	1067.73			330.825	356.756	366.088		249.906	186.837		430.838	322.107
	1126.49	1147.78	1059.55			354.199	361.969	336.865		273.347	204.634		417.465	418.163
	1100.37	1175.55	1062.2			354.277	385.741	351.781		297.821	187.441		497.798	378.562
	1152.63	1100.18	1126.47			367.372	356.373	354.217		259.335	224.737		483.228	378.948
	1082.33	1146.89	1105.65			347.764	350.531	354.301		269.458	183.309		429.259	338.475
	1066.92	1096.27	1038.73			348.657	342.322	344.766		264.055	202.586
	1084.07	1044.18	1067.11			364.375	327.944	348.679		261.756	173.893
	1098.06	1045.83	1086.43			327.888	335.998	346.885		258.643	205.713
	1082.01	1157.67	1054.87			356.542	345.365	358.36		260.781
	1106.78	1109.81	1085.74			350.496	382.695	346.817		248.466
	1197.58	1059.33	1033.66			338.959	341.169	346.392		255.314
	1086.2	1015.05	1006.67			344.376	363.469	356.215		234.022
	1091.56	1015.54	1050.19			351.731	335.439	335.72		264.651
		1078.78	1092.1			336.066	333.174	334.307		258.905
		1069.57	1063.64			338.995	360.061	352.043		268.023
		1076.56	1097.89			361.404	341.881	351.354		225.348
		1020.61	1130.45			372.506	360.998	349.966			Bold: IMV inside EEV
			1107.22			341.603	338.034	356.066
						341.606	341.284	362.271
						342.176	371.483	349.216
						377.386
						380.064
						338.82
						352.123
